# Supplementary material for: Assessment of job satisfaction, self-efficacy, and the level of professional burnout of primary and secondary school teachers in Poland during the COVID-19 pandemic
Source: PeerJ. 2022 Jun 10;10:e13349. doi: 10.7717/peerj.13349 (PMC9190669; doi:10.7717/peerj.13349)
Supplement: Data S1 [file peerj-10-13349-s001.xlsx]

## Sheet: Legend
AVEM questionnaire	The Satisfaction with Job Scale	General Self-Efficacy Scale
1. Completely inaccurate	1. I completely disagree	1. No
2. Mostly inaccurate	2. I do not agree	2. Probably not
3. Partly accurate and partially inaccurate	3. I rather disagree	3. Probably yes
4. Mostly accurate	4. Neither agree nor agree	4. Yes
5. Completely accurate	5. I rather agree
	6. I agree
	7. I totally agree

## Sheet: Data
AVEM questionnaire	2	3	4	5	6	7	8	9	10	11	12	13	14	15	16	17	18	19	20	21	22	23	24	25	26	27	28	29	30	31	32	33	34	35	36	37	38	39	40	41	42	43	44	45	46	47	48	49	50
3	4	4	4	3	3	4	3	3	3	3	3	3	3	4	3	3	3	2	3	3	3	3	4	3	4	3	3	4	3	3	3	3	3	4	4	4	3	3	4	3	3	3	3	4	3	4	3	3	3
3	3	3	3	2	2	2	4	2	1	3	1	1	2	3	2	4	3	3	3	2	2	4	2	5	3	3	4	3	4	1	2	2	4	1	3	4	1	3	3	3	4	4	4	3	3	1	4	4	3
2	4	2	5	4	2	5	3	4	5	5	3	2	3	5	3	1	5	3	5	5	2	1	4	3	5	4	2	4	3	2	4	1	1	3	4	4	3	3	5	2	4	5	5	4	3	2	4	3	3
3	4	2	4	1	2	5	4	5	4	4	3	4	4	4	4	3	4	3	5	4	1	3	4	5	4	2	2	4	2	2	5	1	3	1	3	4	3	4	5	4	4	4	5	3	3	3	4	4	3
3	4	4	5	4	1	4	4	4	3	4	4	2	3	5	4	2	4	3	4	4	2	1	5	5	4	2	3	3	2	1	3	2	4	3	3	2	2	3	4	5	3	3	5	4	4	4	4	4	3
3	3	3	4	1	1	4	3	4	5	5	3	2	4	4	3	2	4	4	3	2	4	3	4	4	2	1	4	4	1	1	4	3	1	3	2	3	3	3	4	1	1	5	3	4	5	4	4	4	3
4	5	4	3	1	1	4	2	4	5	5	3	3	3	3	4	3	4	5	5	4	2	3	4	4	3	3	2	4	3	2	4	3	3	4	3	4	3	2	3	2	3	3	4	3	4	3	4	2	2
4	5	4	3	1	1	4	2	4	5	5	3	3	3	3	4	3	4	5	5	4	2	3	4	4	3	3	2	4	3	2	4	3	3	4	3	4	3	2	3	2	3	3	4	3	4	3	4	2	2
4	5	4	3	1	1	4	2	4	5	5	3	3	3	3	4	3	4	5	5	4	2	3	4	4	3	3	2	4	3	2	4	3	3	4	3	4	3	2	3	2	3	3	4	3	4	3	4	2	2
4	5	4	3	1	1	4	2	4	5	5	3	3	3	3	4	3	4	5	5	4	2	3	4	4	3	3	2	4	3	2	4	3	3	4	3	4	3	2	3	2	3	3	4	3	4	3	4	2	2
4	5	4	3	1	1	4	2	4	5	5	3	3	3	3	4	3	4	5	5	4	2	3	4	4	3	3	2	4	3	2	4	3	3	4	3	4	3	2	3	2	3	3	4	3	4	3	4	2	2
5	4	4	5	1	1	5	4	5	5	5	5	4	4	5	4	4	4	4	5	5	3	4	5	5	4	4	1	1	5	4	1	5	1	5	5	5	4	1	4	5	2	5	5	5	5	5	5	5	1
4	5	4	3	1	1	4	2	4	5	5	3	3	3	3	4	3	4	5	5	4	2	3	4	4	3	3	2	4	2	2	4	3	3	4	3	4	3	2	3	2	3	3	4	2	4	1	4	2	1
3	5	4	3	1	1	4	2	4	5	5	3	3	3	3	4	3	4	5	5	4	2	3	4	4	3	3	2	4	2	2	4	3	3	4	3	4	3	2	3	2	3	3	4	2	4	2	4	2	1
3	5	4	3	1	1	4	2	4	5	5	3	3	3	3	4	3	4	5	5	4	2	3	4	4	3	3	2	4	2	2	4	3	3	4	3	4	3	2	3	2	3	3	4	2	4	2	4	2	1
3	1	5	3	4	1	3	3	3	4	5	4	5	4	5	4	3	5	1	5	5	1	1	5	5	5	4	3	1	1	1	5	1	1	1	1	4	3	3	5	3	4	5	5	5	4	1	3	1	3
2	3	4	5	3	2	2	3	3	5	4	4	3	5	5	3	2	4	1	4	4	4	2	4	3	5	4	4	4	1	2	4	2	4	3	2	4	3	3	4	4	4	4	4	4	3	4	4	2	2
4	4	4	3	3	2	5	3	4	4	3	3	2	4	4	4	3	4	1	3	4	3	2	4	4	4	3	3	4	2	3	5	3	3	2	2	2	4	4	3	2	2	3	4	2	1	5	5	3	4
1	3	1	2	1	3	1	3	3	1	1	3	5	3	3	5	3	1	1	3	3	4	4	2	4	2	1	1	1	4	3	1	4	4	2	3	3	1	4	3	4	4	1	1	4	3	3	4	4	4
3	3	3	4	2	3	3	4	4	3	3	3	3	4	3	4	4	3	4	3	4	3	4	3	4	3	3	2	3	3	4	4	3	4	3	4	3	4	4	4	3	4	3	3	3	3	4	4	4	3
3	3	3	4	2	3	3	4	4	3	3	3	3	4	3	4	4	3	4	3	4	3	4	3	4	3	3	2	3	3	4	4	3	4	3	4	3	4	4	4	3	4	3	3	3	3	4	4	4	3
3	3	3	4	2	3	3	4	4	3	3	3	3	4	3	4	4	3	4	3	4	3	4	3	4	3	3	2	3	3	4	4	3	4	3	4	3	4	4	4	3	4	3	3	3	3	4	4	4	3
3	3	3	4	2	3	3	4	4	3	3	3	3	4	3	4	4	3	4	3	4	3	4	3	4	3	3	2	3	3	4	4	3	4	3	4	3	4	4	4	3	4	3	3	3	3	4	4	4	3
3	3	3	4	2	3	3	4	4	3	3	3	3	4	3	4	4	3	4	3	4	3	4	3	4	3	3	2	3	3	4	4	3	4	3	4	3	4	4	4	3	4	3	3	3	3	4	4	4	3
3	3	4	4	2	3	5	4	4	4	5	4	3	4	3	3	3	4	5	3	3	4	3	5	4	3	4	4	3	4	4	2	3	2	3	4	3	4	2	3	4	3	4	4	5	3	3	4	3	3
3	2	4	4	1	1	5	4	4	4	5	4	3	4	3	3	1	4	5	3	2	4	3	5	4	2	4	4	3	4	4	1	3	1	3	4	1	4	2	3	4	3	4	4	4	3	3	4	3	3
3	2	4	4	1	1	5	4	4	4	5	4	3	4	3	3	1	4	5	3	2	4	3	5	4	2	4	4	3	4	4	1	3	1	3	4	1	4	2	3	4	3	4	4	4	3	3	4	3	3
3	2	4	4	1	1	5	4	4	4	5	4	3	4	3	3	1	4	5	3	2	4	3	5	4	2	4	4	3	4	4	1	3	1	3	4	1	4	2	3	4	3	4	4	4	3	3	4	3	3
3	2	4	4	1	1	5	4	4	4	5	4	3	4	3	3	1	4	5	3	2	4	3	5	4	2	4	4	3	4	4	1	3	1	3	4	1	4	2	3	4	3	4	4	4	3	3	4	3	3
3	3	3	4	2	3	3	4	4	3	3	3	4	4	4	4	4	3	4	3	4	3	4	3	4	3	3	2	3	3	4	4	3	4	3	4	3	4	4	4	3	4	3	3	3	3	4	4	4	3
3	3	3	4	2	3	3	4	4	3	3	3	4	4	4	4	4	3	4	3	4	3	4	3	4	3	3	2	3	3	4	4	3	4	3	4	3	4	4	4	3	4	3	3	3	3	4	4	4	3
3	3	3	4	2	3	3	4	4	3	3	3	4	4	4	4	4	3	4	3	4	3	4	3	4	3	3	2	3	3	4	4	3	4	3	4	3	4	4	4	3	4	3	3	3	3	4	4	4	3
3	2	4	4	1	1	5	4	3	3	3	2	2	4	4	4	2	2	2	3	3	2	3	3	4	4	1	2	3	3	4	3	2	3	1	3	4	2	3	3	4	2	3	3	4	2	4	2	3	2
3	2	4	4	1	1	5	4	3	3	3	2	2	4	4	4	2	2	2	3	3	2	3	3	4	4	1	2	3	3	4	3	2	3	1	3	4	2	3	3	4	2	3	3	4	2	4	2	3	2
3	2	4	4	1	1	5	4	3	3	3	2	2	4	4	4	2	2	2	3	3	2	3	3	4	4	1	2	3	3	4	3	2	3	1	3	4	2	3	3	4	2	3	3	4	2	4	2	3	2
3	2	4	4	1	1	5	4	3	3	3	2	2	4	4	4	2	2	2	3	3	2	3	3	4	4	1	2	3	3	4	3	2	3	1	3	4	2	3	3	4	2	3	3	4	2	4	2	3	2
2	3	5	4	5	5	4	3	2	2	4	3	2	5	4	4	4	2	4	3	2	5	4	4	3	4	4	2	2	2	4	4	5	4	1	3	3	3	4	1	2	2	4	4	4	1	4	3	2	2
2	3	5	4	5	5	4	3	2	2	4	3	2	5	4	4	4	2	4	3	2	5	4	4	3	4	4	2	2	2	4	4	5	4	1	3	3	3	4	1	2	2	4	4	4	1	4	3	2	2
2	3	5	4	5	5	4	3	2	2	4	3	2	5	4	4	4	2	4	3	2	5	4	4	3	4	4	2	2	2	4	4	5	4	1	3	3	3	4	1	2	2	4	4	4	1	4	3	2	2
3	4	5	4	1	2	5	3	4	5	3	3	5	5	4	1	5	5	5	5	5	1	2	5	2	1	5	5	5	1	3	5	3	4	4	4	5	4	5	5	5	3	5	5	4	3	4	5	4	4
2	2	1	1	2	1	1	2	3	2	1	1	3	3	5	5	3	3	3	3	3	3	4	3	3	3	2	1	4	3	3	3	3	1	3	1	1	1	3	1	3	3	3	3	1	3	5	1	3	3
3	2	4	4	3	3	5	4	3	3	3	3	2	4	4	4	3	2	2	3	3	2	3	3	4	4	2	2	3	3	4	2	2	3	2	3	4	2	3	3	5	2	3	3	5	3	4	2	3	2
3	3	3	4	1	1	4	3	4	5	5	3	2	4	4	3	2	4	3	4	4	2	1	5	4	4	1	2	4	3	1	4	2	3	3	3	4	1	1	5	3	4	4	5	4	4	4	4	2	1
3	3	3	4	1	1	4	3	4	5	5	2	1	4	4	3	2	4	4	3	2	4	3	4	4	2	1	5	4	4	1	1	4	3	1	4	2	3	3	3	4	1	1	5	3	4	4	5	4	4
4	4	5	5	2	3	4	4	4	5	5	4	1	5	5	4	3	4	3	4	5	2	3	4	4	5	2	3	3	3	4	3	2	4	3	5	5	3	3	3	2	3	5	5	5	3	5	5	4	3
2	3	5	4	5	4	5	3	2	3	4	3	2	5	4	4	3	4	4	2	3	2	4	4	5	4	2	3	3	2	3	1	2	2	4	2	4	1	4	3	2	2	2	4	3	2	3	4	3	3
2	3	5	4	5	4	5	3	2	3	4	3	2	5	4	4	3	4	4	2	3	2	4	4	5	4	2	3	3	2	3	1	2	2	4	2	4	1	4	3	1	2	2	4	3	2	3	4	3	3
2	3	5	4	5	4	5	3	2	3	4	3	2	5	4	4	3	4	4	2	3	2	4	4	5	4	2	3	3	2	3	1	2	2	4	2	4	1	4	3	1	2	2	4	3	2	3	4	3	3
2	3	5	4	5	4	5	3	2	3	4	3	2	5	4	4	3	4	4	2	3	2	4	4	5	4	2	3	3	2	3	1	2	2	4	2	4	1	4	3	1	2	2	4	3	2	3	4	3	3
2	3	5	4	5	4	5	3	2	3	4	3	2	5	4	4	3	4	4	2	3	2	4	4	5	4	2	3	3	2	3	1	2	2	4	2	4	1	4	3	1	2	2	4	3	2	3	4	3	3
2	3	5	4	5	4	5	3	2	3	4	3	2	5	4	4	3	4	4	2	3	2	4	4	5	4	2	3	3	2	3	1	2	2	4	2	4	1	4	3	1	2	2	4	3	2	3	4	3	3
3	3	3	4	3	3	4	3	3	3	3	2	3	4	5	3	4	4	3	3	3	3	3	4	3	3	3	3	3	4	2	3	3	3	3	3	3	3	3	3	4	3	3	3	3	3	3	3	3	3
1	2	3	2	4	3	3	3	3	3	3	3	3	3	3	3	3	3	3	3	3	3	3	3	3	3	3	3	3	3	3	3	3	3	3	3	3	3	3	3	3	3	3	3	3	3	3	3	3	3
3	2	3	4	4	2	3	3	4	4	4	4	3	3	3	5	3	2	4	3	4	4	3	3	3	4	4	5	3	3	2	2	4	4	3	2	2	4	4	3	3	4	3	3	3	2	2	3	3	3
3	2	3	4	4	2	3	3	4	4	4	4	3	3	3	5	3	2	4	3	4	4	3	3	3	4	4	5	3	3	2	2	4	4	3	2	2	4	4	3	3	4	3	3	3	2	2	3	3	3
3	2	3	4	4	2	3	3	4	4	4	3	3	3	4	3	2	4	3	4	4	3	3	3	3	4	4	2	3	2	2	4	4	3	2	2	3	3	2	3	3	4	3	3	3	3	4	4	2	2
3	3	3	4	3	3	4	3	3	3	3	2	3	4	5	3	4	4	3	3	3	3	3	4	3	3	3	3	3	4	2	3	3	3	3	3	3	3	3	3	4	3	3	3	3	3	3	3	3	3
3	3	3	4	3	3	4	3	3	3	3	2	3	4	5	3	4	4	3	3	3	3	3	4	3	3	3	3	3	4	2	3	3	3	3	3	3	3	3	3	4	3	3	3	3	3	3	3	3	3
3	3	3	4	3	3	4	3	3	3	3	2	3	4	5	3	4	4	3	3	3	3	3	4	3	3	3	3	3	4	2	3	3	3	3	3	3	3	3	3	4	3	3	3	3	3	3	3	3	3
3	3	3	4	1	1	4	3	4	5	5	3	2	4	4	3	2	4	4	3	2	4	3	4	3	4	4	2	4	5	4	4	1	1	4	3	1	4	2	3	3	3	4	1	1	5	3	4	4	5
3	3	3	3	3	2	5	4	4	5	4	3	2	3	4	3	2	4	2	4	5	3	1	5	3	5	3	2	5	1	5	5	3	4	5	4	4	3	2	4	2	4	4	5	4	4	1	4	2	2
2	1	4	4	3	2	2	3	3	3	3	2	3	3	4	4	4	3	3	3	3	3	2	3	4	4	4	3	3	3	3	2	3	3	3	3	4	3	4	3	3	3	3	2	3	3	4	4	3	3
2	1	4	4	3	2	2	3	3	3	3	2	3	3	4	4	4	3	3	3	3	3	2	3	4	4	4	3	3	3	3	2	3	3	3	3	4	3	4	3	3	3	3	2	3	3	4	4	3	3
2	1	4	4	3	2	2	3	3	3	3	2	3	3	4	4	4	3	3	3	3	3	2	3	4	4	4	3	3	3	3	2	3	3	3	3	4	3	4	3	3	3	3	2	3	3	4	4	3	3
2	1	4	4	3	2	2	3	3	3	3	2	3	3	4	4	4	3	3	3	3	3	2	3	4	4	4	3	3	3	3	2	3	3	3	3	4	3	4	3	3	3	3	2	3	3	4	4	3	3
3	3	3	3	3	3	3	3	3	3	3	3	3	3	3	3	3	3	3	3	3	3	3	3	5	5	5	5	5	2	2	5	4	4	3	3	3	5	3	3	3	3	3	3	3	3	5	2	2	5
3	3	3	3	3	3	3	3	3	3	3	3	3	3	3	3	3	3	3	3	3	3	3	3	5	5	5	5	5	2	2	5	4	4	3	3	3	5	3	3	3	3	3	3	3	3	5	2	2	5
3	3	3	3	3	3	3	3	3	3	3	3	3	3	3	3	3	3	3	3	3	3	3	3	5	5	5	5	5	2	2	5	4	4	3	3	3	5	3	3	3	3	3	3	3	3	5	2	2	5
3	3	3	3	3	3	3	3	3	3	3	3	3	3	3	3	3	3	3	3	3	3	3	3	3	3	3	3	3	3	3	3	3	3	3	3	3	3	3	3	3	3	3	3	3	3	3	3	3	3
1	1	5	5	1	1	5	5	2	4	4	5	1	5	5	5	2	1	5	1	3	4	1	5	5	3	5	3	5	5	5	3	3	5	1	1	1	4	5	5	5	3	4	4	5	1	1	5	3	5
2	2	2	5	5	1	4	4	4	2	4	2	4	4	2	2	5	1	4	5	2	4	4	3	3	3	3	3	3	1	5	1	1	3	1	1	5	1	5	5	4	4	4	4	4	4	2	1	1	3
2	2	2	5	5	1	4	4	4	2	4	2	4	4	2	2	5	1	4	5	2	4	4	3	3	3	3	3	3	1	5	1	1	3	1	1	5	1	5	5	4	4	4	4	4	4	2	1	1	3
2	2	2	5	5	1	4	4	4	2	4	2	4	4	2	2	5	1	4	5	2	4	4	3	3	3	3	3	3	1	5	1	1	3	1	1	5	1	5	5	4	4	4	4	4	4	2	1	1	3
2	2	2	5	5	1	4	4	4	2	4	2	4	4	2	2	5	1	4	5	2	4	4	3	3	3	3	3	3	1	5	1	1	3	1	1	5	1	5	5	4	4	4	4	4	4	2	1	1	3
3	3	3	4	3	3	4	3	3	3	3	2	3	4	5	4	5	5	3	3	3	3	3	4	3	3	3	3	3	4	2	3	3	3	3	3	3	3	3	3	5	3	3	3	3	4	3	3	3	3
3	2	5	5	1	2	2	2	2	2	5	2	3	4	4	4	4	3	4	4	4	2	5	3	3	3	2	4	2	3	2	3	3	1	4	4	4	3	3	3	2	3	3	4	1	1	1	5	5	4
3	2	5	5	1	2	2	2	2	2	5	2	3	4	4	4	4	3	4	4	4	2	5	3	3	3	2	4	2	3	2	3	3	1	4	4	4	3	3	3	2	3	3	4	1	1	1	5	5	4
3	2	5	5	1	2	2	2	2	2	5	2	3	4	4	4	4	3	4	4	4	2	5	3	3	3	2	4	2	3	2	3	3	1	4	4	4	3	3	3	2	3	3	4	1	1	1	5	5	4
3	3	3	4	1	1	4	3	4	5	5	3	3	4	4	3	2	4	2	4	4	2	1	5	4	4	2	1	4	3	1	3	1	2	3	3	4	2	1	1	5	3	4	4	5	3	4	4	2	1
2	4	1	4	3	3	4	4	4	5	2	2	3	4	4	3	2	4	2	4	4	2	2	4	4	4	2	3	4	2	2	4	4	3	4	3	4	2	3	3	4	4	4	3	3	4	4	4	2	3
1	5	3	3	4	1	5	3	3	4	4	2	4	5	5	5	2	5	3	5	4	3	1	5	2	5	1	2	5	1	1	3	1	5	3	4	5	3	3	3	3	3	3	3	3	5	5	5	3	3
1	5	3	3	4	1	5	3	3	4	4	2	4	5	5	5	2	5	3	5	4	3	1	5	2	5	1	2	5	1	1	3	1	5	3	4	5	3	3	3	3	3	3	3	3	5	5	5	3	3
2	4	2	5	4	2	5	3	4	5	5	3	2	3	5	3	1	5	3	5	5	2	1	4	3	5	4	2	4	3	2	4	1	1	3	4	4	3	3	4	2	4	5	5	4	3	2	4	3	3
2	4	2	5	4	2	5	3	4	5	5	3	2	3	5	3	3	5	3	5	5	2	1	4	3	5	4	2	4	3	2	4	1	1	3	4	4	3	3	4	2	4	5	5	4	3	2	4	3	3
2	4	2	5	4	2	5	3	4	5	5	3	2	3	5	3	3	5	3	5	5	2	1	4	3	5	4	2	4	3	2	4	1	1	3	4	4	3	3	4	2	4	5	5	4	3	2	4	3	3
2	2	3	5	5	2	5	4	5	3	5	3	2	3	2	2	2	5	2	4	5	2	4	4	3	4	5	4	4	2	1	5	1	1	3	1	1	5	1	5	5	4	4	5	4	4	4	2	1	1
1	5	3	3	4	1	5	3	3	4	4	2	4	5	5	5	2	5	3	5	4	3	1	5	2	5	1	2	5	1	1	3	1	5	3	4	5	3	3	3	3	3	3	3	3	5	5	5	3	3
1	5	3	3	4	1	5	3	3	4	4	2	4	5	5	5	2	5	3	5	4	3	1	5	2	5	1	2	5	1	1	3	1	5	3	4	5	3	3	3	3	3	3	3	3	5	5	5	3	3
5	2	1	3	1	1	5	3	5	5	3	3	1	3	5	4	3	4	3	4	3	5	5	5	1	5	3	3	2	2	4	1	1	5	2	4	3	1	1	1	5	5	3	5	5	5	5	5	3	4
3	4	4	4	3	3	4	3	3	3	3	3	3	3	4	3	3	3	2	3	3	3	3	4	3	4	3	3	4	3	3	3	3	3	4	4	4	3	3	4	3	3	3	3	4	3	4	3	3	3
1	2	4	5	3	3	3	3	4	2	3	3	3	3	3	3	3	3	3	3	5	5	3	3	3	3	3	3	3	3	3	4	3	3	3	4	3	3	4	3	4	2	3	3	2	2	3	3	3	4
1	2	4	5	3	3	3	3	4	2	3	3	3	3	3	3	3	3	3	3	5	5	3	3	3	3	3	3	3	3	3	4	3	3	3	4	3	3	4	3	4	2	3	3	2	2	3	3	3	4
4	5	4	3	1	2	4	2	4	5	5	3	3	3	3	4	3	4	5	5	4	3	3	4	4	3	3	2	4	2	2	4	3	3	4	3	4	3	2	3	3	3	3	4	2	4	1	4	2	1
1	3	4	3	1	2	2	3	4	4	5	1	1	4	1	3	4	3	3	5	4	2	3	5	4	3	4	3	3	3	1	5	2	1	3	3	3	3	3	3	3	4	4	1	2	3	3	3	3	1
3	3	3	3	3	3	3	3	3	3	3	3	3	3	3	3	3	3	3	3	3	3	3	3	3	3	3	3	3	3	3	3	3	3	3	3	3	3	3	3	3	3	3	3	3	3	3	3	3	3
3	4	3	3	1	3	4	5	3	4	3	2	1	4	4	3	5	4	4	4	4	1	3	5	2	4	2	4	4	2	3	5	3	2	4	5	4	1	4	3	2	4	3	5	1	4	3	3	3	4
3	4	3	3	1	3	4	5	3	4	3	2	1	4	4	3	5	4	4	4	4	1	3	5	2	4	2	4	4	2	3	5	3	2	4	5	4	1	4	3	2	4	3	5	1	4	3	3	3	4
3	4	3	3	1	3	4	5	3	4	3	2	1	4	4	3	5	4	4	4	4	1	3	5	2	4	2	4	4	2	3	5	3	2	4	5	4	1	4	3	2	4	3	5	1	4	3	3	3	4
3	4	3	3	1	3	4	5	3	4	3	2	1	4	4	3	5	4	4	4	4	1	3	5	2	4	2	4	4	2	3	5	3	2	4	5	4	1	4	3	2	4	3	5	1	4	3	3	3	4
3	4	3	3	1	3	4	2	3	3	4	2	3	3	4	4	4	3	3	3	4	3	5	3	2	4	1	3	3	3	4	3	3	2	2	1	3	1	4	3	2	3	2	4	3	3	3	3	4	4
4	3	2	5	3	2	5	5	4	4	4	3	2	3	5	3	2	4	2	4	4	3	2	5	4	5	3	3	4	3	1	5	2	4	3	1	3	5	3	5	4	4	4	5	4	5	3	4	4	3
1	1	1	1	1	2	5	1	3	2	1	4	3	3	3	5	5	3	5	1	1	1	5	5	1	1	1	3	3	3	3	3	3	3	3	3	3	3	3	3	3	3	3	3	3	3	3	3	3	3
3	1	2	2	4	3	4	4	3	4	3	2	2	3	2	4	3	3	3	2	4	1	3	3	5	4	3	3	3	2	2	4	1	5	2	4	2	5	3	3	4	4	3	4	4	3	5	4	3	4
2	3	5	4	5	5	4	3	2	2	4	3	2	5	4	4	4	2	4	3	2	5	4	4	3	4	4	2	2	2	4	4	5	4	3	3	3	3	4	1	2	2	4	4	4	1	4	3	2	2
2	3	5	4	5	5	4	3	2	3	4	3	2	5	4	4	4	2	4	3	2	5	4	4	3	4	4	2	2	2	4	4	5	4	3	3	3	3	4	1	2	2	4	4	4	1	4	3	2	2
2	3	5	4	5	5	4	3	2	3	4	3	2	5	4	4	4	2	4	3	2	5	4	4	3	4	4	2	2	2	4	4	5	4	3	3	3	3	4	1	2	2	4	4	4	1	4	3	2	2
2	3	5	4	5	5	4	3	2	3	4	3	2	5	4	4	4	2	4	3	2	5	4	4	3	4	4	2	2	2	4	4	5	4	3	3	3	3	4	1	2	2	4	4	4	1	4	3	2	2
3	4	5	5	3	1	2	5	4	3	3	2	2	5	5	3	4	3	1	4	4	1	2	5	4	5	3	4	3	1	3	3	3	3	3	4	5	3	4	3	5	3	3	5	3	3	3	5	5	3
3	4	5	4	4	1	5	5	5	5	2	1	4	5	4	2	4	3	2	5	3	4	3	5	5	5	2	4	2	1	2	3	1	2	4	4	5	3	5	4	4	4	3	2	2	2	4	1	2	3
3	4	5	4	4	1	5	5	5	5	2	1	4	5	4	2	4	3	2	5	3	4	3	5	5	5	2	4	2	1	2	3	1	2	4	4	5	3	5	4	4	4	3	2	2	2	4	1	2	3
1	3	4	3	1	2	2	3	4	4	5	1	1	3	1	3	4	3	3	4	4	2	3	4	4	2	3	4	3	3	3	3	3	3	1	5	1	1	3	3	3	3	3	3	3	3	4	3	3	1
1	3	4	3	1	2	2	3	4	4	5	1	1	3	1	3	4	3	3	4	4	2	3	4	4	2	3	4	3	3	3	3	3	3	1	5	1	1	3	3	3	3	3	3	3	3	4	3	3	1
1	3	4	3	1	2	2	3	4	4	5	1	1	3	1	3	4	3	3	4	4	2	3	4	4	2	3	4	3	3	3	3	3	3	1	5	1	1	3	3	3	3	3	3	3	3	4	3	3	1
1	3	4	3	1	2	2	3	4	4	5	1	1	3	1	3	4	3	3	4	4	2	3	4	4	2	3	4	3	3	3	3	3	3	1	5	1	1	3	3	3	3	3	3	3	3	4	3	3	1
5	3	5	3	5	2	1	2	1	5	4	5	4	3	4	4	4	2	3	5	1	3	5	3	1	3	1	3	3	2	4	5	1	1	2	1	3	1	3	4	4	3	5	5	2	1	3	2	4	4
5	3	5	3	5	2	1	2	1	5	4	5	4	3	4	4	4	2	3	5	1	3	5	3	1	3	1	3	3	2	4	5	1	1	2	1	3	1	3	4	4	3	5	5	2	1	3	2	4	4
5	3	5	3	5	2	1	2	1	5	4	5	4	3	4	4	4	2	3	5	1	3	5	3	1	3	1	3	3	2	4	5	1	1	2	1	3	1	3	4	4	3	5	5	2	1	3	2	4	4
3	4	4	4	3	3	4	3	3	3	3	3	3	3	4	3	3	3	2	3	3	3	3	4	3	4	3	3	4	3	3	3	3	3	4	4	4	3	3	4	3	3	3	3	4	3	4	3	3	3
3	4	4	4	3	3	4	3	3	3	3	3	3	3	4	3	3	3	2	3	3	3	3	4	3	4	3	3	4	3	3	3	3	3	4	4	4	3	3	4	3	3	3	3	4	3	4	3	3	3
3	4	4	4	3	3	4	3	3	3	3	3	3	3	4	3	3	3	2	3	3	3	3	4	3	4	3	3	4	3	3	3	3	3	4	4	4	3	3	4	3	3	3	3	4	3	4	3	3	3
3	4	3	4	3	2	1	4	4	3	4	3	5	4	4	3	2	4	2	3	5	3	1	4	5	3	3	3	3	3	3	3	2	4	2	4	3	4	2	4	4	4	4	4	4	3	4	3	4	2
3	4	3	4	3	2	1	4	4	3	4	3	5	4	4	3	2	4	2	3	5	3	1	4	5	3	3	3	3	3	3	3	2	4	2	4	3	4	2	4	4	4	4	4	4	3	4	3	4	2
3	4	3	4	3	2	1	4	4	3	4	3	5	4	4	3	2	4	2	3	5	3	1	4	5	3	3	3	3	3	3	3	2	4	2	4	3	4	2	4	4	4	4	4	4	3	4	3	4	2
3	4	3	4	3	2	1	4	4	3	4	3	5	4	4	3	2	4	2	3	5	3	1	4	5	3	3	3	3	3	3	3	2	4	2	4	3	4	2	4	4	4	4	4	4	3	4	3	4	2
3	4	3	4	3	2	1	4	4	3	4	3	5	4	4	3	2	4	2	3	5	3	1	4	5	3	3	3	3	3	3	3	2	4	2	4	3	4	2	4	4	4	4	4	4	3	4	3	4	2
3	4	4	3	4	3	4	4	4	5	4	3	4	5	4	4	4	5	3	4	4	3	4	5	4	4	4	2	4	4	3	4	4	3	3	4	3	4	5	4	3	4	3	4	5	4	3	5	3	2
3	4	4	3	4	3	4	4	4	5	4	3	4	5	4	4	4	5	3	4	4	3	4	5	4	4	4	2	4	4	3	4	4	3	3	4	3	4	5	4	3	4	3	4	5	4	3	5	3	2
3	4	4	3	4	3	4	4	4	5	4	3	4	5	4	4	4	5	3	4	4	3	4	5	4	4	4	2	4	4	3	4	4	3	3	4	3	4	5	4	3	4	3	4	5	4	3	5	3	2
3	4	4	3	4	3	4	4	4	5	4	3	4	5	4	4	4	5	3	4	4	3	4	5	4	4	4	2	4	4	3	4	4	3	3	4	3	4	5	4	3	4	3	4	5	4	3	5	3	2
3	4	4	3	4	3	4	4	4	5	4	3	4	5	4	4	4	5	3	4	4	3	4	5	4	4	4	2	4	4	3	4	4	3	3	4	3	4	5	4	3	4	3	4	5	4	3	5	3	2
2	4	5	4	3	1	3	4	4	4	2	3	3	5	3	3	1	3	1	5	5	1	3	4	5	3	3	1	1	1	1	5	1	1	4	4	4	3	2	3	4	4	5	5	1	3	3	4	3	1
2	1	1	3	2	1	4	2	4	4	5	1	3	3	4	2	2	4	3	4	4	1	1	4	3	4	4	1	1	4	2	5	4	2	2	1	1	4	1	1	2	2	1	4	1	4	3	4	4	5
2	1	1	3	2	1	4	2	4	4	5	1	3	3	4	2	2	4	3	4	4	1	1	4	3	4	4	1	1	4	2	5	4	2	2	1	1	4	1	1	2	2	1	4	1	4	3	4	4	5
2	1	1	3	2	1	4	2	4	4	5	1	3	3	4	2	2	4	3	4	4	1	1	4	3	4	4	1	1	4	2	5	4	2	2	1	1	4	1	1	2	2	1	4	1	4	3	4	4	5
2	1	1	1	2	1	4	2	4	4	5	1	3	3	4	2	2	4	3	4	4	1	1	4	2	5	4	2	2	1	1	4	1	1	2	2	1	4	1	4	3	4	4	5	2	3	3	2	2	2
4	4	3	5	3	1	5	3	3	3	4	2	2	3	3	3	3	3	3	3	2	3	5	3	5	3	2	4	2	1	3	2	3	2	2	4	3	3	4	3	3	3	4	4	2	3	3	3	2	4
5	4	4	5	3	1	5	4	5	5	5	5	5	5	5	4	4	5	4	4	4	4	5	5	3	4	5	5	4	4	1	5	4	1	5	1	5	5	5	4	1	4	1	4	3	2	5	5	5	5
4	4	4	3	3	2	1	3	3	3	2	3	3	3	3	3	3	3	3	2	3	3	2	3	3	3	1	2	2	2	1	4	4	5	5	5	5	5	2	3	3	3	4	2	2	3	3	3	3	2
4	3	5	5	1	3	4	3	3	3	4	4	4	5	5	4	3	3	2	3	4	3	1	5	3	4	2	3	3	3	3	3	3	4	3	4	3	3	2	3	3	3	3	3	3	3	3	2	4	3
2	1	4	4	3	2	2	3	3	3	3	2	3	4	4	4	3	3	3	3	3	2	3	4	4	3	2	3	3	3	2	3	3	3	3	4	3	4	3	3	3	3	3	2	3	3	4	4	3	3
2	1	4	4	3	2	2	3	3	3	3	2	3	4	4	4	3	3	3	3	3	2	3	4	4	3	2	3	3	3	2	3	3	3	3	4	3	4	3	3	3	3	3	2	3	3	4	4	3	3
2	1	4	4	3	2	2	3	3	3	3	2	3	4	4	4	3	3	3	3	3	2	3	4	4	3	2	3	3	3	2	3	3	3	3	4	3	4	3	3	3	3	3	2	3	3	4	4	3	3
2	1	4	4	3	2	2	3	3	3	3	2	3	4	4	4	3	3	3	3	3	2	3	4	4	3	2	3	3	3	2	3	3	3	3	4	3	4	3	3	3	3	3	2	3	3	4	4	3	3
3	3	5	4	5	1	5	3	4	4	4	2	3	4	4	4	4	4	3	5	3	3	1	5	4	3	1	1	3	3	2	3	2	3	2	3	2	2	3	3	3	4	3	4	4	1	5	3	4	2
4	4	4	4	2	1	5	4	4	4	4	3	2	4	4	4	3	4	4	4	5	2	1	5	4	4	3	2	4	3	2	4	2	4	3	4	4	2	3	3	2	4	5	5	4	2	2	3	2	2
4	5	4	3	1	1	4	2	4	5	5	3	3	3	3	4	3	4	5	5	4	3	3	4	4	3	3	2	4	2	2	4	3	3	4	3	4	3	2	3	3	3	3	4	2	4	1	4	2	1
4	5	4	3	1	2	4	2	4	5	5	3	3	3	3	4	3	4	5	5	4	3	3	4	4	3	3	2	4	2	2	4	3	3	4	3	4	3	2	3	3	3	3	4	2	4	1	4	2	1
4	5	4	3	1	2	4	2	4	5	5	3	3	3	3	4	3	4	5	5	4	3	3	4	4	3	3	2	4	2	2	4	3	3	4	3	4	3	2	3	3	3	3	4	2	4	1	4	2	1
3	4	3	4	3	2	1	4	4	3	4	3	5	4	4	3	2	4	2	4	5	3	1	4	5	3	3	3	3	3	2	3	2	4	2	4	3	4	2	4	4	4	4	4	4	3	4	3	4	2
2	3	5	5	5	5	4	4	2	2	4	3	3	5	4	4	4	2	4	3	3	5	4	4	3	4	4	2	2	2	4	4	5	4	3	3	3	3	4	2	3	3	4	4	4	3	4	3	2	2
3	4	3	4	3	2	1	4	4	3	4	3	5	4	4	3	2	4	2	4	5	3	1	4	5	3	3	3	3	3	2	3	2	4	2	4	3	4	2	4	4	4	4	4	4	3	4	3	4	2
5	4	4	5	3	1	5	4	5	5	5	5	5	5	5	4	4	5	4	4	4	4	5	5	3	4	5	5	4	4	1	5	4	1	5	1	5	5	5	4	1	4	1	4	3	2	5	5	5	5
3	4	4	3	4	3	4	4	4	5	4	3	4	5	4	4	4	5	3	4	4	3	4	5	4	4	4	2	4	4	3	4	4	3	3	4	3	4	5	4	3	4	3	4	4	4	3	5	3	4
2	3	5	4	5	5	5	3	2	2	4	3	2	5	4	4	3	4	4	2	2	2	4	4	5	4	2	3	3	3	4	1	2	2	4	4	4	1	4	3	2	2	2	4	2	2	4	4	4	3
2	3	5	4	5	5	5	3	2	2	4	3	2	5	4	4	3	4	4	2	2	2	4	4	5	4	2	3	3	3	4	1	2	2	4	4	4	1	4	3	2	2	2	4	2	2	4	4	4	3
2	3	5	4	5	5	5	3	2	2	4	3	2	5	4	4	3	4	4	2	2	2	4	4	5	4	2	3	3	3	4	1	2	2	4	4	4	1	4	3	2	2	2	4	2	2	4	4	4	3
3	3	3	4	3	2	5	4	4	4	4	3	2	4	4	3	2	4	3	4	4	2	2	4	4	4	4	3	4	2	2	4	2	2	3	3	3	3	2	4	4	4	4	4	3	3	3	4	3	2
5	2	3	3	3	2	3	3	5	5	3	3	1	3	5	4	3	4	3	5	3	5	5	5	1	5	3	3	2	2	4	1	1	5	2	4	3	1	1	1	5	5	3	5	5	5	5	5	3	4
3	3	3	3	3	3	3	3	3	3	3	3	3	3	3	3	3	3	3	3	3	3	3	3	3	3	3	3	3	3	3	3	3	3	3	3	3	3	3	3	3	3	3	3	3	3	3	3	3	3
3	3	3	3	3	3	3	3	3	3	3	3	3	3	3	3	3	3	3	3	3	3	3	3	3	3	3	3	3	3	3	3	3	3	3	3	3	3	3	3	3	3	3	3	3	3	3	3	3	3
2	4	2	5	4	2	5	3	4	5	5	3	2	3	5	3	1	5	3	5	5	2	1	4	3	5	4	2	4	3	2	4	1	1	3	4	4	3	3	4	2	4	5	5	4	3	2	4	3	3
2	4	1	2	2	3	4	4	3	3	4	1	3	3	3	3	4	3	4	3	3	4	3	4	3	4	4	3	3	3	1	2	3	3	2	2	4	4	3	4	2	3	3	1	2	3	3	2	3	3
3	3	3	4	2	3	3	4	4	3	3	3	4	4	4	4	4	3	4	3	4	3	3	3	4	3	3	2	3	3	4	4	3	4	3	4	3	4	4	4	3	4	3	3	3	3	4	4	4	3
4	4	5	5	1	3	3	4	4	4	3	4	1	4	5	4	3	4	2	4	4	3	1	4	4	4	1	3	4	2	2	3	3	4	4	4	5	2	4	3	4	4	4	3	4	4	5	5	4	3
2	4	1	2	2	3	4	4	3	3	4	1	3	3	3	3	4	3	4	3	3	4	3	4	3	4	4	3	3	3	1	2	3	3	2	2	4	4	3	4	2	3	3	1	2	3	3	2	3	3
3	3	3	4	2	3	3	4	4	3	3	3	4	4	4	4	4	3	4	3	4	3	3	3	4	3	3	2	3	3	4	4	3	4	3	4	3	4	4	4	3	4	3	3	2	3	4	4	4	3
4	4	5	5	1	3	3	4	4	4	3	4	1	4	5	4	3	4	2	4	4	3	2	4	4	4	1	3	4	2	2	3	3	4	4	4	5	2	4	3	4	4	4	3	4	4	5	5	4	3
3	3	3	4	2	3	3	4	4	3	3	3	4	4	4	4	4	3	4	3	4	3	3	3	4	3	3	2	3	3	4	4	3	4	3	4	3	4	4	4	3	4	3	3	2	3	4	4	4	3
2	4	1	2	2	3	4	4	3	3	4	1	3	3	3	3	4	3	4	3	3	4	3	4	3	4	4	3	3	3	1	2	3	3	2	2	4	4	3	4	2	3	3	1	2	3	3	2	3	3
3	3	3	4	2	3	3	4	4	3	3	3	4	4	4	4	4	3	4	3	4	3	3	3	4	3	3	2	3	3	4	4	3	4	3	4	3	4	4	4	3	4	3	3	2	3	4	4	4	3
4	4	5	5	1	3	3	4	4	4	3	4	1	4	5	4	3	4	2	4	4	3	2	4	4	4	1	3	4	2	2	3	3	4	4	4	5	2	4	3	4	4	4	3	4	4	5	5	4	3
3	4	2	4	2	3	4	1	3	2	3	2	2	3	3	4	4	3	4	3	3	3	4	3	3	4	2	3	3	4	2	3	3	3	4	3	3	2	3	3	2	3	3	3	3	4	4	4	3	3
5	3	3	3	3	3	3	3	5	5	3	3	3	3	5	5	3	4	3	5	3	5	5	5	2	5	3	3	2	2	4	2	1	5	2	4	3	2	2	2	5	5	3	5	5	5	5	5	3	4
5	2	3	3	3	2	3	3	5	5	3	3	1	3	5	4	3	4	3	5	3	5	5	5	1	5	3	3	2	2	4	1	1	5	2	4	3	1	1	1	5	5	3	5	5	5	5	5	3	4
5	2	3	3	3	2	3	3	5	5	3	3	1	3	5	4	3	4	3	5	3	5	5	5	1	5	3	3	2	2	4	1	1	5	2	4	3	1	1	1	5	5	3	5	5	5	5	5	3	4
3	4	3	4	3	2	1	4	4	3	4	3	5	4	4	3	2	4	2	4	5	3	1	4	5	3	3	3	3	3	2	1	2	4	2	4	3	4	2	4	4	4	4	4	4	3	4	3	4	2
1	2	2	5	4	1	5	4	4	4	3	1	1	5	5	4	4	4	3	3	4	3	3	4	4	4	4	4	3	3	4	3	2	3	3	3	5	4	5	4	2	3	3	3	3	3	3	3	2	3
1	3	4	4	4	5	5	1	5	5	5	3	2	5	5	3	5	5	5	3	5	1	1	1	5	5	5	3	3	3	5	1	5	1	3	5	5	5	3	3	3	4	4	4	4	4	5	5	5	5
1	3	4	4	4	5	5	1	5	5	5	3	2	5	5	3	5	5	5	3	5	1	1	1	5	5	5	3	3	3	5	1	5	1	3	5	5	5	3	3	3	4	4	4	4	4	5	5	5	5
1	3	4	4	4	5	5	1	5	5	5	3	2	5	5	3	5	5	5	3	5	1	1	1	5	5	5	3	3	3	5	1	5	1	3	5	5	5	3	3	3	4	4	4	4	4	5	5	5	5
2	4	3	3	2	2	3	4	4	4	4	2	3	4	3	2	4	2	4	4	2	2	4	4	3	4	3	2	4	2	2	4	2	4	4	3	3	3	4	4	4	4	4	4	4	4	4	4	3	2
3	3	3	1	1	4	4	4	5	4	4	4	3	3	3	3	3	3	4	3	3	4	4	4	3	3	3	3	2	3	2	3	3	3	2	4	4	3	3	3	3	2	3	3	3	5	5	4	3	4
3	3	3	1	1	4	4	4	5	4	4	4	3	3	3	3	3	3	4	3	3	4	4	4	3	3	3	3	2	3	2	3	3	3	2	4	4	3	3	3	3	2	3	3	3	5	5	4	3	4
3	3	3	1	1	4	4	4	5	4	4	4	3	3	3	3	3	3	4	3	3	4	4	4	3	3	3	3	2	3	2	3	3	3	2	4	4	3	3	3	3	2	3	3	3	5	5	4	3	4
3	3	3	1	1	4	4	4	5	4	4	4	3	3	3	3	3	3	4	3	3	4	4	4	3	3	3	3	2	3	2	3	3	3	2	4	4	3	3	3	3	2	3	3	3	5	5	4	3	4
2	3	5	4	5	5	5	3	2	2	4	3	2	5	4	4	3	4	4	2	2	2	4	4	5	4	2	3	3	3	4	1	2	2	4	4	4	1	4	3	2	2	2	4	2	2	4	4	4	3
3	3	3	3	5	4	4	4	4	4	2	2	3	4	2	3	3	3	4	3	4	3	2	2	3	4	2	3	3	2	5	2	1	3	1	1	5	4	4	4	4	4	4	2	3	3	2	2	2	4
3	3	3	3	5	4	4	4	4	4	2	2	3	4	2	3	3	3	4	3	4	3	2	2	3	4	2	3	3	2	5	2	1	3	1	1	5	4	4	4	4	4	4	2	3	3	2	2	2	4
3	3	3	3	5	4	4	4	4	4	2	2	3	4	2	3	3	3	4	3	4	3	2	2	3	4	2	3	3	2	5	2	1	3	1	1	5	4	4	4	4	4	4	2	3	3	2	2	2	4
3	4	4	3	4	3	4	4	4	5	4	3	4	5	4	4	4	5	3	4	4	3	4	5	4	4	4	2	4	4	3	4	4	3	3	4	3	4	5	4	3	4	3	4	4	4	3	5	3	4
3	4	5	5	1	3	4	1	4	4	5	1	1	4	5	5	5	4	4	4	4	2	4	4	5	5	4	3	3	3	3	3	1	4	1	2	1	3	1	1	2	3	1	4	1	1	2	1	1	3
2	4	2	5	4	2	5	3	4	5	5	3	2	3	5	3	1	5	3	5	5	2	1	4	3	5	4	2	4	3	2	4	1	1	3	4	4	3	3	4	2	4	5	5	4	3	2	4	3	3
2	4	2	5	4	2	5	3	4	5	5	3	2	3	5	3	1	5	3	5	5	2	1	4	3	5	4	2	4	3	2	4	1	1	3	4	4	3	3	4	2	4	5	5	4	3	2	4	3	3
2	3	5	4	5	5	4	4	2	2	4	3	2	5	4	4	4	2	4	3	2	5	4	4	3	4	4	2	2	2	4	4	5	4	3	3	3	3	4	1	2	2	4	4	4	1	4	3	2	2
2	3	5	4	5	5	4	4	2	2	4	3	2	5	4	4	4	2	4	3	2	5	4	4	3	4	4	2	3	2	4	4	5	4	3	3	3	3	4	1	2	2	4	4	4	1	4	3	2	2
2	3	5	4	5	5	4	4	2	2	4	3	2	5	4	4	4	2	4	3	2	5	4	4	3	4	4	2	3	2	4	4	5	4	3	3	3	3	4	1	2	2	4	4	4	1	4	3	2	2
5	2	3	3	3	2	3	3	5	5	3	3	1	3	5	4	3	4	3	5	3	5	5	5	1	5	3	3	2	2	4	1	1	5	2	4	3	1	1	1	5	5	3	5	5	5	5	5	3	4
4	4	4	5	1	1	5	3	3	3	3	3	3	4	4	4	4	3	3	4	4	2	2	3	3	3	3	3	3	2	4	4	4	4	4	4	3	3	4	4	3	3	3	3	3	3	3	3	3	3
1	1	1	1	1	1	1	1	1	1	1	1	1	1	1	1	1	1	1	1	1	1	1	1	1	1	1	1	1	1	1	1	1	1	1	1	1	1	1	1	1	1	1	1	1	1	1	1	1	1
3	3	4	3	1	1	5	3	4	5	4	3	1	1	5	3	4	5	4	2	2	5	3	5	3	5	3	5	5	3	1	5	4	4	1	2	4	3	4	5	2	3	4	4	3	4	3	3	1	4
2	5	4	3	2	5	5	4	5	4	5	3	4	4	4	3	2	5	3	5	3	1	2	5	4	5	3	2	4	3	5	4	2	4	4	3	3	3	3	4	4	4	3	5	3	4	3	5	4	2
2	2	2	3	5	1	4	4	4	5	5	1	5	3	5	2	2	5	4	4	4	4	4	4	4	3	3	5	3	3	1	1	5	1	1	3	1	3	4	1	4	3	5	5	5	3	1	1	1	3
2	2	2	3	5	1	4	4	4	5	5	1	5	3	5	2	2	5	4	4	4	4	4	4	4	3	3	5	3	3	1	1	5	1	1	3	1	3	4	1	4	3	5	5	5	3	1	1	1	3
2	2	2	3	5	1	4	4	4	5	5	1	5	3	5	2	2	5	4	4	4	4	4	4	4	3	3	5	3	3	1	1	5	1	1	3	1	3	4	1	4	3	5	5	5	3	1	1	1	3
3	3	3	3	1	2	4	3	3	5	4	3	3	5	4	3	3	4	4	4	3	3	3	3	4	3	3	4	4	4	3	3	3	3	2	3	2	3	2	3	3	3	3	2	4	4	3	3	5	5
3	3	3	3	1	2	4	3	3	5	4	3	3	5	4	3	3	4	4	4	3	3	3	3	4	3	3	4	4	4	3	3	3	3	2	3	2	3	2	3	3	3	3	2	4	4	3	3	5	5
3	3	3	3	1	2	4	3	3	5	4	3	3	5	4	3	3	4	4	4	3	3	3	3	4	3	3	4	4	4	3	3	3	3	2	3	2	3	2	3	3	3	3	2	4	4	3	3	5	5
3	3	3	3	5	4	4	4	4	4	2	2	3	4	2	3	3	3	4	3	4	3	2	2	3	4	2	3	3	2	5	2	1	3	1	1	5	4	4	4	4	4	4	2	3	3	2	2	2	4
3	3	3	3	3	2	4	1	5	5	5	2	3	4	5	3	2	5	1	5	5	1	1	5	3	3	3	2	4	1	3	4	2	4	3	3	3	3	2	4	5	4	4	5	4	4	3	3	3	3
3	3	3	3	3	2	4	1	5	5	5	2	3	4	5	3	2	5	1	5	5	1	1	5	3	3	3	2	4	1	3	4	2	4	3	3	3	3	2	4	5	4	4	5	4	4	3	3	3	3
3	3	3	3	3	2	4	1	5	5	5	2	3	4	5	3	2	5	1	5	5	1	1	5	3	3	3	2	4	1	3	4	2	4	3	3	3	3	2	4	5	4	4	5	4	4	3	3	3	3
3	2	4	4	1	1	5	4	3	3	4	2	2	4	4	4	2	2	2	3	3	2	1	3	4	3	1	2	3	1	4	4	2	3	1	3	3	2	2	3	3	2	3	3	3	3	3	2	3	3
3	2	4	4	1	1	5	4	3	3	4	2	2	4	4	4	2	2	2	3	3	2	1	3	4	3	1	2	3	1	4	4	2	3	1	3	3	2	2	3	3	2	3	3	3	3	3	2	3	3
3	2	4	4	1	1	5	4	3	3	4	2	2	4	4	4	2	2	2	3	3	2	1	3	4	3	1	2	3	1	4	4	2	3	1	3	3	2	2	3	3	2	3	3	3	3	3	2	3	3
3	2	4	4	1	1	5	4	3	3	4	2	2	4	4	4	2	2	2	3	3	2	1	3	4	3	1	2	3	1	4	4	2	3	1	3	3	2	2	3	3	2	3	3	3	3	3	2	3	3
2	1	2	4	2	2	4	4	3	3	2	2	3	4	3	4	3	4	2	3	4	2	3	4	3	4	2	3	3	2	2	3	4	2	3	2	4	2	3	3	4	3	4	4	4	3	3	3	2	3
2	1	2	4	2	2	4	4	3	3	2	2	3	4	3	4	3	4	2	3	4	2	3	4	3	4	2	3	3	2	2	3	4	2	3	2	4	2	3	3	4	3	4	4	4	3	3	3	2	3
2	1	2	4	2	2	4	4	3	3	2	2	3	4	3	4	3	4	2	3	4	2	3	4	3	4	2	3	3	2	2	3	4	2	3	2	4	2	3	3	4	3	4	4	4	3	3	3	2	3
2	1	2	4	2	2	4	4	3	3	2	2	3	4	3	4	3	4	2	3	4	2	3	4	3	4	2	3	3	2	2	3	4	2	3	2	4	2	3	3	4	3	4	4	4	3	3	3	2	3
4	4	4	4	1	5	5	5	5	5	3	1	5	5	5	1	3	2	5	5	5	2	5	5	4	2	2	1	5	4	1	5	1	4	5	5	5	1	1	5	5	5	4	4	4	4	4	2	5	1
4	4	4	4	1	5	5	5	5	5	3	1	5	5	5	1	3	2	5	5	5	2	5	5	4	2	2	1	5	4	1	5	1	4	5	5	5	1	1	5	5	5	4	4	4	4	4	2	5	1
4	4	4	4	1	5	5	5	5	5	3	1	5	5	5	1	3	2	5	5	5	2	5	5	4	2	2	1	5	4	1	5	1	4	5	5	5	1	1	5	5	5	4	4	4	4	4	2	5	1
4	4	4	4	1	5	5	5	5	5	3	1	5	5	5	1	3	2	5	5	5	2	5	5	4	2	2	1	5	4	1	5	1	4	5	5	5	1	1	5	5	5	4	4	4	4	4	2	5	1
2	3	2	5	1	2	5	4	4	5	5	2	2	5	5	4	4	5	1	2	5	4	2	4	2	5	3	3	2	1	3	4	1	3	3	3	5	3	3	2	4	2	5	4	3	3	4	5	4	4
4	4	4	5	1	1	5	3	3	3	3	3	3	4	4	4	4	4	3	4	4	3	3	4	4	4	4	3	3	3	2	4	4	4	4	4	4	3	3	4	4	3	3	4	3	3	3	3	3	3
3	3	3	3	3	3	3	3	3	3	3	3	3	3	3	3	3	3	3	3	3	3	3	3	3	3	3	3	3	3	3	3	3	3	3	3	3	3	3	3	3	3	3	3	3	3	3	3	3	3
3	3	4	4	1	1	4	3	4	3	1	2	3	5	5	5	4	3	4	4	3	4	5	5	4	4	3	3	3	2	3	2	4	3	3	4	4	3	3	2	2	3	3	3	3	2	4	4	4	3
1	3	4	3	3	3	3	3	3	4	5	1	1	4	1	3	4	3	3	5	4	2	3	5	5	3	4	3	3	3	1	5	1	1	3	3	3	3	3	3	3	4	4	1	3	3	3	3	3	3
2	3	4	3	3	3	3	3	3	4	5	1	1	4	1	3	4	3	3	5	4	2	3	5	5	3	4	3	3	3	1	5	1	1	3	3	3	3	3	3	3	4	4	1	3	3	3	3	3	3
2	3	4	3	3	3	3	3	3	4	5	1	1	4	1	3	4	3	3	5	4	2	3	5	5	3	4	3	3	3	1	5	1	1	3	3	3	3	3	3	3	4	4	1	3	3	3	3	3	3
2	3	4	3	3	3	3	3	3	4	5	1	1	4	1	3	4	3	3	5	4	2	3	5	5	3	4	3	3	3	1	5	1	1	3	3	3	3	3	3	3	4	4	1	3	3	3	3	3	3
1	2	2	2	3	3	2	3	4	2	3	3	3	3	4	4	4	5	4	4	4	4	3	2	2	3	3	3	3	2	1	2	2	2	2	3	3	4	5	3	3	3	3	4	2	2	3	3	2	2
3	5	5	4	2	3	5	3	4	4	2	3	2	1	4	3	2	3	1	4	4	5	1	4	4	3	3	3	3	4	1	5	5	5	4	4	3	2	3	4	4	3	4	1	4	3	3	4	3	3
3	4	3	4	1	2	4	4	4	3	5	3	4	4	5	2	3	4	2	4	3	1	2	4	5	4	4	2	4	1	2	3	1	3	4	4	4	2	2	4	4	4	4	5	3	3	2	4	3	2
3	4	3	4	3	2	4	3	3	4	5	4	4	3	4	3	3	4	1	4	4	4	2	4	3	4	2	2	2	2	3	4	2	4	3	4	3	2	3	4	4	4	4	5	5	3	3	3	2	2
5	1	1	4	2	3	1	3	3	3	2	3	4	5	2	3	4	2	3	2	3	1	1	5	3	3	3	1	2	3	4	4	1	2	3	4	5	1	2	3	4	5	1	2	3	4	5	4	2	2
3	3	4	5	1	3	4	4	4	3	5	4	2	5	5	5	4	3	3	4	3	3	3	4	4	4	1	4	3	4	4	4	4	2	4	3	5	1	3	4	4	4	4	4	3	4	5	5	5	4
1	3	4	3	1	2	2	3	4	4	5	1	1	4	1	3	4	3	3	5	4	2	3	5	4	3	4	3	3	3	1	5	1	1	3	3	3	3	3	3	3	4	4	1	2	3	3	3	3	1
3	2	3	4	1	1	5	3	4	4	4	3	3	4	4	4	2	3	3	4	4	3	2	5	4	4	3	2	4	2	2	3	2	3	3	4	4	2	2	3	3	2	3	4	3	2	3	3	3	4
3	2	3	4	1	1	5	3	4	4	4	3	3	4	4	4	2	3	3	4	4	3	2	5	4	4	3	2	4	2	2	3	2	3	3	4	4	2	2	3	3	2	3	4	3	2	3	3	3	4
3	2	2	3	3	1	4	4	4	3	2	3	1	4	5	3	2	2	1	4	2	4	3	5	4	4	5	1	4	2	1	3	4	3	4	3	4	3	2	2	5	4	3	3	4	3	4	4	2	4
3	4	4	4	3	2	4	4	4	4	3	3	3	4	5	3	3	4	2	4	4	2	2	4	4	4	3	3	4	2	2	4	3	3	3	3	4	3	4	4	4	4	4	4	3	4	4	4	4	3
2	2	3	2	2	2	5	4	3	3	4	5	5	4	4	3	2	2	2	4	2	2	4	2	5	5	4	2	2	4	3	4	4	2	2	2	2	2	3	3	2	2	2	2	3	3	4	4	2	2
2	2	3	2	2	2	5	4	3	3	4	5	5	4	4	3	2	2	2	3	2	2	4	2	5	5	4	2	2	4	3	4	4	2	2	2	2	2	3	3	2	2	2	2	3	3	4	4	2	2
2	4	1	2	2	3	4	4	3	3	4	1	3	3	3	3	4	3	4	3	3	4	3	4	3	4	4	3	3	3	1	2	3	3	2	2	4	3	3	2	2	4	4	3	4	2	3	3	2	3
1	3	4	3	1	2	2	3	4	4	5	1	1	4	1	3	4	3	3	5	4	2	3	5	4	3	4	3	3	3	1	5	2	1	3	3	3	3	3	3	3	4	4	1	2	3	3	3	3	1
2	2	3	2	2	2	5	4	3	3	4	5	5	4	4	3	2	2	2	4	2	2	4	2	5	5	4	2	2	4	3	4	4	2	2	2	2	2	3	3	2	2	2	2	3	3	4	4	2	2
3	3	5	4	1	2	2	2	2	4	4	3	3	4	4	5	1	3	3	3	4	3	2	4	4	4	2	4	3	1	3	3	3	3	3	3	3	2	2	3	2	3	3	4	3	3	4	3	3	3
5	2	1	3	1	1	5	3	5	5	3	3	1	3	5	4	3	4	3	4	3	5	5	5	3	5	3	3	2	2	4	1	1	5	2	4	3	3	3	1	5	5	3	5	5	5	5	5	3	3
5	2	1	3	1	1	5	3	5	5	3	3	1	3	5	4	3	4	3	4	3	5	5	5	1	5	3	3	2	2	4	1	1	5	2	4	3	1	1	1	5	5	3	5	5	5	5	5	3	4
5	2	1	3	1	1	5	3	5	5	3	3	1	3	5	4	3	4	3	4	3	5	5	5	3	5	3	3	2	2	4	1	1	5	2	4	3	3	3	1	5	5	3	5	5	5	5	5	3	3
5	2	1	3	1	1	5	3	5	5	3	3	1	3	5	4	3	4	3	4	3	5	5	5	1	5	3	3	2	2	4	1	1	5	2	4	3	1	1	1	5	5	3	5	5	5	5	5	3	4
5	2	1	3	1	1	5	3	5	5	3	3	1	3	5	4	3	4	3	4	3	5	5	5	3	5	3	3	2	2	4	1	1	5	2	4	3	3	3	1	5	5	3	5	5	5	5	5	3	3
5	2	1	3	1	1	5	3	5	5	3	3	1	3	5	4	3	4	3	4	3	5	5	5	3	5	3	3	2	2	4	1	1	5	2	4	3	3	3	1	5	5	3	5	5	5	5	5	3	3
3	4	5	5	1	3	5	5	5	5	5	3	3	5	5	5	4	4	2	5	5	1	1	5	5	5	2	2	4	1	1	5	1	4	5	5	5	1	4	4	5	4	5	5	5	4	5	5	5	2
3	4	5	5	1	3	5	5	5	5	5	3	3	5	5	5	4	4	2	5	5	1	1	5	5	5	2	2	4	1	1	5	2	4	5	5	5	1	4	4	5	4	5	5	5	4	5	5	5	2
3	4	5	5	1	3	5	5	5	5	5	3	3	5	5	5	4	4	2	5	5	1	1	5	5	5	2	2	4	1	1	5	2	4	5	5	5	1	4	4	5	4	5	5	5	4	5	5	5	2
3	4	4	4	2	2	5	3	4	4	4	3	3	4	4	3	2	4	2	4	4	2	3	4	3	4	3	2	4	2	3	4	2	4	4	3	4	3	3	4	3	4	4	4	4	4	3	4	3	2
3	2	2	4	4	3	3	5	3	4	4	3	3	3	5	2	3	4	1	2	4	4	2	3	4	4	4	4	3	1	2	3	2	3	2	2	2	4	2	4	4	3	3	4	3	3	2	3	2	2
3	2	4	4	1	1	5	4	4	4	5	4	4	4	5	3	1	4	5	3	2	4	3	5	4	2	1	4	3	4	4	1	3	1	2	4	1	4	2	3	4	1	4	4	4	3	4	4	3	2
3	3	4	3	2	1	5	3	4	4	3	4	4	3	4	2	2	3	5	5	4	1	3	5	4	3	3	3	3	1	1	4	3	1	3	3	4	4	2	4	5	3	3	5	3	4	2	1	1	1
3	3	4	3	2	1	5	3	4	4	3	4	4	3	4	2	2	3	5	5	4	1	3	5	4	3	3	3	3	1	1	4	3	1	3	3	4	4	2	4	5	3	3	5	3	4	2	1	1	1
2	2	4	4	3	1	4	3	3	4	3	4	3	5	4	3	3	2	2	5	5	1	1	5	4	1	3	2	3	4	2	5	2	5	3	3	4	3	3	5	2	4	4	4	3	4	3	2	2	2
3	3	3	3	1	1	5	4	4	4	5	5	1	5	5	3	2	4	3	5	4	2	2	4	3	4	4	1	3	1	2	4	1	4	2	3	4	1	2	4	4	4	4	4	4	4	4	3	2	3
3	3	3	3	1	1	5	4	4	4	5	5	1	5	5	3	2	4	3	5	4	2	2	4	3	4	4	1	3	2	2	4	1	4	2	3	4	1	2	4	4	4	4	4	4	4	4	3	2	3
3	3	3	3	1	1	5	4	4	4	5	5	1	5	5	3	2	4	3	5	4	2	2	4	3	4	4	1	3	2	2	4	1	4	2	3	4	1	2	4	4	4	4	4	4	4	4	3	2	3
3	3	3	3	1	1	5	4	4	4	5	5	1	5	5	3	2	4	3	5	4	2	2	4	3	4	4	1	3	2	2	4	1	4	2	3	4	1	2	4	4	4	4	4	4	4	4	3	2	3
3	3	5	4	1	2	4	4	4	3	4	2	1	5	5	5	3	3	2	4	2	2	4	4	3	3	1	3	3	2	2	2	2	1	4	4	4	1	3	3	3	4	2	4	1	4	4	4	4	2
3	3	5	4	1	2	4	4	4	3	4	2	1	5	5	5	3	3	2	4	2	2	4	4	3	3	1	3	3	2	2	2	2	1	4	4	4	1	3	3	3	4	2	4	1	4	4	4	4	2
3	3	5	4	1	2	4	4	4	3	4	2	1	5	5	5	3	3	2	4	2	2	4	4	3	3	1	3	3	2	2	2	2	1	4	4	4	1	3	3	3	4	2	4	1	4	4	4	4	2
3	2	4	4	1	1	5	4	4	4	5	4	4	4	5	3	1	4	5	3	2	4	3	5	4	2	1	4	3	4	4	1	3	1	2	4	1	4	2	3	4	1	4	4	4	3	4	4	3	2
1	3	4	4	1	1	5	4	4	4	3	3	2	4	4	4	2	4	1	3	4	3	4	4	4	4	2	2	4	1	4	4	3	3	4	4	4	1	3	3	4	4	3	4	3	4	1	3	4	1
3	3	3	5	1	2	5	4	3	4	4	3	1	5	4	5	5	3	2	3	4	2	1	5	4	5	1	3	3	1	1	4	2	3	3	3	4	1	4	3	3	3	4	5	3	3	4	4	4	3
3	3	3	5	1	2	5	4	3	4	4	3	1	5	4	5	5	3	2	3	4	2	1	5	4	5	1	3	3	1	1	4	3	3	3	3	4	2	4	3	3	3	4	5	3	3	4	4	4	3
3	3	3	5	1	2	5	4	3	4	4	3	1	5	4	5	5	3	2	3	4	2	1	5	4	5	1	3	3	1	1	4	3	3	3	3	4	2	4	3	3	3	4	5	3	3	4	4	4	3
3	3	3	3	3	3	3	3	3	3	3	3	3	3	3	3	3	3	3	3	3	3	3	3	3	3	3	3	3	3	3	3	3	3	3	3	3	3	3	3	3	3	3	3	3	3	3	3	3	3
2	3	2	4	2	2	5	4	4	5	5	1	2	3	4	4	3	4	1	5	5	3	3	5	1	2	4	4	3	2	4	5	2	2	4	4	2	2	4	4	2	4	4	5	3	4	4	5	5	4
3	5	5	5	1	3	3	5	3	3	3	1	3	3	5	5	3	3	1	5	3	3	3	5	5	5	3	3	3	3	1	4	1	5	4	4	4	4	3	3	3	3	3	3	3	3	5	5	5	3
3	2	4	4	4	4	1	1	1	3	3	5	5	3	2	5	5	1	1	5	5	3	1	1	3	1	5	1	1	1	1	5	3	3	3	1	1	3	1	5	5	5	5	5	1	3	1	3	1	1
3	3	5	5	1	3	4	5	5	5	3	2	2	3	3	3	3	3	2	3	3	2	4	4	4	4	2	4	3	2	3	2	3	2	2	3	3	1	3	3	4	4	3	4	1	1	4	4	4	3
3	3	5	5	1	3	4	5	5	5	3	2	2	3	3	3	3	3	2	3	3	2	4	4	4	4	2	4	3	2	3	2	3	2	2	3	3	1	3	3	4	4	3	4	1	1	4	4	4	3
3	3	5	5	1	3	4	5	5	5	3	2	2	3	3	3	3	3	2	3	3	2	4	4	4	4	2	4	3	2	3	2	3	2	2	3	3	1	3	3	4	4	3	4	1	1	4	4	4	3
4	1	4	4	3	1	5	4	4	4	5	4	1	5	4	3	2	4	2	5	4	3	1	1	5	5	5	2	4	1	1	4	1	3	1	2	4	3	2	4	4	4	4	5	4	3	2	4	2	2
2	4	1	2	2	3	4	4	3	3	4	1	3	3	3	3	4	3	4	3	3	4	3	4	3	4	4	3	3	3	1	2	3	3	2	2	4	4	3	4	2	3	3	1	2	3	3	2	3	3
2	3	1	2	2	3	4	4	3	3	4	1	3	3	3	3	4	3	4	3	3	4	3	4	3	4	4	3	3	3	1	2	3	3	2	2	4	4	3	4	2	3	3	1	2	3	3	2	3	3
2	3	1	2	2	3	4	4	3	3	4	1	3	3	3	3	4	3	4	3	3	4	3	4	3	4	4	3	3	3	1	2	3	3	2	2	4	4	3	4	2	3	3	1	2	3	3	2	3	3
1	2	3	3	4	2	3	3	3	3	4	1	2	4	4	2	2	3	1	3	3	3	2	3	3	2	4	2	2	1	3	3	3	2	3	2	2	2	3	3	3	2	2	4	3	2	5	3	3	2
1	3	5	5	1	1	5	1	5	3	3	5	3	5	4	4	4	4	4	4	4	4	3	3	3	3	4	4	3	4	3	3	4	3	3	3	4	3	3	3	4	4	4	3	3	3	4	4	3	3
3	3	3	3	3	3	3	3	3	3	4	3	1	2	3	3	3	3	3	4	4	3	3	5	1	3	3	3	3	4	3	3	3	2	3	3	3	5	3	3	3	4	3	3	3	3	2	3	3	3
3	3	3	3	3	3	3	3	3	3	4	3	1	2	3	3	3	3	3	4	4	3	3	5	1	3	3	3	3	4	3	3	3	2	3	3	3	5	3	3	3	4	3	3	3	3	2	3	3	3
3	3	3	3	3	3	3	3	3	3	4	3	1	2	3	3	3	3	3	4	4	3	3	5	1	3	3	3	3	4	3	3	3	2	3	3	3	5	3	3	3	4	3	3	3	3	2	3	3	3
3	3	3	3	3	3	3	3	3	3	4	3	1	2	3	3	3	3	3	4	4	3	3	5	1	3	3	3	3	4	3	3	3	2	3	3	3	5	3	3	3	4	3	3	3	3	2	3	3	3
3	2	3	4	1	1	5	3	4	4	4	3	3	4	4	4	2	3	3	4	4	3	2	5	4	4	3	2	4	3	2	3	2	3	3	4	4	2	2	3	3	2	3	4	3	2	3	3	3	4
3	3	4	2	4	2	4	2	4	4	4	3	3	3	4	2	3	3	3	3	3	3	3	3	4	4	4	4	4	4	4	4	3	3	4	4	4	4	4	4	3	3	4	3	4	3	4	3	3	3
3	4	5	5	4	2	5	4	5	5	5	3	3	4	5	4	1	5	1	4	4	3	1	5	5	4	4	2	3	1	1	4	1	3	4	3	4	4	1	4	4	3	4	4	3	4	3	4	3	2
3	3	5	5	1	3	4	3	4	4	3	1	5	5	5	3	4	3	3	1	2	5	4	5	1	3	3	3	3	4	3	2	3	4	4	3	3	4	3	3	4	5	2	3	5	3	5	2	3	4
3	1	3	3	1	1	3	4	3	3	3	2	4	4	3	5	3	3	4	3	3	3	2	3	3	3	1	3	3	3	2	2	2	1	2	2	1	1	2	3	3	3	2	3	2	1	4	2	4	3
1	3	5	5	1	2	5	2	5	3	3	5	3	5	4	4	4	4	4	4	4	4	3	3	3	3	4	4	3	4	3	3	4	3	3	3	4	3	3	3	4	4	4	3	2	3	4	4	3	3
1	3	5	5	1	2	5	2	5	3	3	5	3	5	4	4	4	4	4	4	4	4	3	3	3	3	4	4	3	4	3	3	4	3	3	3	4	3	3	3	4	4	4	3	2	3	4	4	3	3
1	3	5	5	1	2	5	2	5	3	3	5	3	5	4	4	4	4	4	4	4	4	3	3	3	3	4	4	3	4	3	3	4	3	3	3	4	3	3	3	4	4	4	3	2	3	4	4	3	3
3	4	4	5	3	3	3	3	3	3	3	3	3	3	3	3	3	3	3	3	3	3	3	3	3	3	3	3	3	3	3	3	3	3	3	3	3	3	3	3	3	3	3	3	3	3	3	3	3	3
4	3	4	4	3	3	5	2	4	2	4	3	3	3	4	4	2	4	2	4	4	4	3	2	3	4	4	2	4	3	2	3	2	4	3	2	4	4	2	4	3	3	3	4	4	2	4	2	3	2
3	2	3	4	1	1	5	4	4	4	3	3	4	4	4	4	2	3	3	4	4	3	2	5	4	4	3	2	4	2	3	2	3	3	4	4	2	2	3	3	2	3	4	3	2	3	3	3	4	3
3	2	3	4	1	1	5	4	4	4	3	3	4	4	4	4	2	3	3	4	4	3	2	5	4	4	3	2	4	2	3	2	3	3	4	4	2	2	3	3	2	3	4	3	2	3	3	3	4	3
3	2	3	4	1	1	5	4	4	4	3	3	4	4	4	4	2	3	3	4	4	3	2	5	4	4	3	2	4	2	3	2	3	3	4	4	2	2	3	3	2	3	4	3	2	3	3	3	4	3
3	2	3	4	1	1	5	4	4	4	3	3	4	4	4	4	2	3	3	4	4	3	2	5	4	4	3	2	4	2	3	2	3	3	4	4	2	2	3	3	2	3	4	3	2	3	3	3	4	3
3	2	4	4	1	1	5	4	4	4	5	4	4	4	5	3	1	4	5	3	2	4	3	5	4	2	1	4	3	4	4	1	3	1	2	4	1	4	2	3	4	1	4	4	4	3	4	4	3	2
4	4	5	5	4	3	5	3	3	3	5	3	3	5	5	3	4	2	3	5	3	1	1	5	5	5	2	3	3	1	1	3	1	1	3	4	5	3	3	4	3	3	3	5	5	3	5	5	3	3
4	4	4	3	3	2	1	3	3	3	2	3	3	3	3	3	3	3	3	2	3	3	2	3	3	3	1	2	4	2	1	4	4	5	5	5	5	5	2	3	3	3	4	2	2	3	3	3	3	2
4	4	4	3	3	2	1	3	3	3	2	3	3	3	3	3	3	3	3	2	3	3	2	3	3	3	1	2	2	2	1	4	4	5	5	5	5	5	2	3	3	3	4	2	2	3	3	3	3	2
3	3	4	5	4	1	2	3	4	4	2	3	1	1	5	4	5	2	4	4	4	2	4	4	5	5	3	1	2	3	2	3	3	2	3	3	4	3	1	3	4	4	4	1	5	2	4	4	3	5
5	5	5	3	3	3	4	1	3	3	4	3	5	3	2	4	4	4	3	3	2	3	4	2	2	4	4	4	2	3	3	1	3	3	2	3	4	3	3	3	3	3	4	5	5	3	3	3	4	3
4	4	4	4	1	2	4	2	4	3	5	4	2	4	5	4	4	3	3	4	4	1	1	5	4	5	1	3	4	3	2	2	1	4	3	3	4	1	5	4	3	4	4	5	5	2	4	4	5	2
4	1	1	4	3	1	3	4	4	4	5	4	1	4	4	3	2	3	1	4	4	1	1	4	2	4	4	2	4	1	1	4	1	2	1	1	3	3	2	4	4	4	4	5	3	3	2	4	2	2
1	1	1	1	1	1	1	1	1	1	1	1	1	1	1	1	1	1	1	1	1	1	1	1	1	1	1	1	1	1	1	1	1	1	1	1	1	1	1	1	1	1	1	1	1	1	1	1	1	1
3	4	5	5	1	3	4	4	3	3	4	3	1	5	5	5	3	4	3	3	3	1	2	5	4	5	1	3	3	3	4	3	2	3	3	4	3	3	4	3	3	3	4	5	1	3	5	3	4	2
3	5	5	4	1	3	4	3	3	3	1	3	4	4	4	4	5	3	2	3	1	5	4	4	1	4	4	4	4	4	3	3	4	2	3	4	4	4	4	4	4	4	2	3	3	3	4	3	3	4
3	2	4	2	1	1	1	2	4	4	4	1	4	5	1	3	1	3	3	2	1	3	3	5	4	4	3	3	4	1	4	2	3	2	1	2	3	4	3	4	2	1	3	4	1	3	3	4	3	3
4	4	5	5	1	1	5	4	4	5	5	3	3	5	5	5	2	5	2	5	5	1	1	4	5	4	2	2	4	1	1	4	1	3	4	5	5	2	3	4	5	5	4	5	3	3	5	5	4	2
3	1	5	5	5	5	5	5	5	5	1	3	1	5	5	5	3	3	1	5	5	2	3	5	5	5	3	3	3	1	1	3	1	2	3	5	5	3	3	4	1	5	4	5	3	1	3	4	4	3
3	3	3	4	3	3	4	3	3	3	3	2	3	4	5	3	4	4	3	3	3	3	3	4	3	3	3	3	3	4	2	3	3	3	3	3	3	3	3	3	4	3	3	3	3	3	3	3	3	3
3	4	3	3	1	3	4	5	3	4	3	2	1	4	4	3	5	4	4	4	4	1	3	5	2	4	2	4	4	2	3	5	3	2	4	5	4	1	4	3	2	4	3	5	1	4	3	3	3	4
1	3	4	3	1	2	2	3	4	4	5	1	1	4	1	3	4	3	3	4	4	2	3	5	4	3	4	3	3	3	1	5	1	1	3	3	3	3	3	3	3	4	4	3	2	3	3	3	3	3
4	4	3	5	4	1	5	5	5	5	5	3	2	3	4	3	1	5	1	5	5	4	4	5	3	5	5	1	5	1	1	5	1	5	3	1	1	3	2	2	3	5	2	1	4	2	1	1	1	1
3	4	3	3	2	3	4	5	3	4	3	2	1	4	4	3	5	4	4	4	4	1	3	5	2	4	2	4	4	2	3	5	3	2	4	5	4	1	4	3	2	4	3	5	1	4	3	3	3	4
1	3	4	3	1	2	2	3	4	4	5	1	1	4	1	3	4	3	3	4	4	2	3	5	4	3	4	3	3	3	1	5	1	1	3	3	3	3	3	3	3	4	4	3	3	3	3	3	3	3
4	4	3	5	4	1	5	5	5	5	5	3	2	3	4	3	1	5	1	5	5	4	4	5	3	5	5	1	5	1	1	5	1	5	3	1	1	3	2	2	3	5	2	1	4	2	1	1	1	1
1	3	4	3	1	2	2	3	4	4	5	1	1	4	1	3	4	3	3	4	4	2	3	5	4	3	4	3	3	3	1	5	1	1	3	3	3	3	3	3	3	4	4	3	3	3	3	3	3	3
3	4	3	3	2	3	4	5	3	4	3	2	1	4	4	3	5	4	4	4	4	1	3	5	2	4	2	4	4	2	3	5	3	2	4	5	4	1	4	3	2	4	3	5	1	4	3	3	3	4
1	3	4	3	1	2	2	3	4	4	5	1	1	4	1	3	4	3	3	4	4	2	3	5	4	3	4	3	3	3	1	5	1	1	3	3	3	3	3	3	3	4	4	3	3	3	3	3	3	3
3	5	4	3	2	3	3	4	3	4	1	2	1	3	4	4	4	4	2	4	3	3	3	5	5	3	3	3	4	1	4	2	3	2	5	3	1	2	4	3	4	3	3	4	5	4	5	3	4	4
3	3	3	4	3	3	4	3	3	3	3	2	3	4	5	3	4	4	3	3	3	3	3	4	3	3	3	3	3	4	2	3	3	3	3	3	3	3	3	3	4	3	3	3	3	3	3	3	3	3
3	3	4	3	1	2	3	3	3	3	3	3	3	3	3	4	4	3	3	3	3	2	2	3	3	3	2	3	3	2	2	3	3	3	3	2	2	2	3	3	2	2	3	4	3	3	4	3	3	3
3	3	4	2	1	2	3	2	4	3	2	2	2	4	3	4	4	3	4	4	3	3	3	4	4	4	1	3	3	1	1	1	3	3	3	3	2	2	3	3	2	4	3	2	3	3	4	1	4	3
3	4	4	4	1	2	4	4	4	4	4	3	4	4	4	4	2	4	2	4	4	2	4	5	5	4	1	1	1	1	1	5	3	3	5	4	4	1	4	4	4	4	3	4	4	5	3	5	4	1
3	3	3	3	3	3	3	3	3	4	4	3	4	4	3	4	3	2	2	4	4	4	2	4	3	3	3	4	3	2	2	4	3	3	3	3	3	3	3	3	3	3	3	3	3	3	3	3	3	3
2	3	2	4	2	3	2	5	4	4	3	1	2	4	5	4	3	3	2	3	4	3	3	3	4	4	2	3	3	1	2	3	3	1	2	3	4	1	3	4	5	4	4	5	3	2	4	4	4	2
1	1	2	4	1	1	5	1	3	3	1	1	1	3	5	5	2	5	1	3	5	1	3	5	5	3	3	1	3	1	3	3	1	1	1	1	3	5	1	5	5	5	5	4	4	3	2	4	4	1
1	1	1	1	1	1	1	1	1	1	1	1	1	1	1	1	1	1	1	1	1	1	1	1	1	1	1	1	1	1	1	1	1	1	1	1	1	1	1	1	1	1	1	1	1	1	1	1	1	1
2	4	4	4	2	5	4	4	3	4	4	3	2	3	5	4	4	3	2	3	4	2	3	3	2	4	3	4	3	2	5	4	2	4	2	2	3	2	3	3	4	3	4	4	2	2	4	4	4	4
1	2	5	4	2	3	4	3	4	4	4	1	4	4	4	4	4	2	4	3	4	2	3	4	4	4	1	3	3	2	3	4	1	1	2	2	2	1	4	4	1	4	3	4	1	2	4	3	3	4
1	3	1	4	3	3	3	4	4	4	4	1	3	2	5	3	2	3	3	5	5	2	1	5	5	5	5	3	3	1	1	5	3	1	3	1	5	3	3	3	4	5	5	5	5	5	3	1	3	3
2	3	5	4	5	3	5	3	2	3	4	3	2	5	4	4	3	4	4	2	3	3	4	4	5	4	3	3	4	4	4	3	2	2	4	4	4	1	4	3	2	2	2	4	2	2	4	4	4	3
2	3	5	4	5	3	5	3	2	3	4	3	2	5	4	4	3	4	4	2	3	3	4	4	5	4	3	3	2	4	4	3	2	2	4	4	4	1	4	3	1	2	2	4	2	2	4	4	4	3
2	3	5	4	5	3	5	3	2	3	4	3	2	5	4	4	3	4	4	2	3	3	4	4	5	4	3	3	2	4	4	3	2	2	4	4	4	1	4	3	1	2	2	4	2	2	4	4	4	3
2	3	5	4	5	3	5	3	2	3	4	3	2	5	4	4	3	4	4	2	3	3	4	4	5	4	3	3	2	4	4	3	2	2	4	4	4	1	4	3	1	2	2	4	2	2	4	4	4	3
2	3	5	4	5	3	5	3	2	3	4	3	2	5	4	4	3	4	4	2	3	3	4	4	5	4	3	3	2	4	4	3	2	2	4	4	4	1	4	3	1	2	2	4	2	2	4	4	4	3
3	3	3	3	3	3	2	3	2	3	4	3	1	3	1	4	1	2	3	1	4	5	1	2	3	2	5	3	1	5	2	2	1	4	1	3	2	5	1	3	2	3	1	1	1	3	1	3	3	1
3	2	2	4	3	2	3	4	4	4	4	2	3	4	4	2	2	3	4	4	4	4	2	4	3	4	4	3	4	2	3	4	2	4	3	2	3	3	4	4	4	3	4	4	4	3	2	4	2	2
3	2	4	4	1	1	5	4	3	3	4	2	2	4	4	4	2	2	2	3	3	2	1	3	4	3	1	2	1	1	4	4	2	3	1	3	4	2	2	3	4	2	3	3	4	2	4	2	3	2
3	2	4	4	1	1	5	4	3	3	4	2	2	4	4	4	2	2	2	3	3	2	1	3	4	3	3	3	1	3	4	4	2	3	1	3	4	2	2	3	4	2	3	3	4	3	2	2	3	2
3	2	4	4	1	1	5	4	3	3	4	2	2	4	4	4	2	2	2	3	3	2	1	3	4	3	1	2	1	1	4	4	2	3	1	3	4	2	2	3	4	2	3	3	4	2	4	2	3	2
3	3	5	5	3	1	3	3	3	4	4	2	3	4	4	3	3	3	3	3	3	3	3	3	3	3	3	3	3	3	3	3	3	3	3	3	3	3	2	3	3	3	4	3	2	2	3	3	3	3
3	3	3	3	3	3	3	3	3	3	3	3	3	3	3	3	3	3	3	3	3	3	3	3	3	3	3	3	3	3	3	3	3	3	3	3	3	3	3	3	3	3	3	3	3	3	3	3	3	3
3	3	3	4	3	3	4	3	3	3	3	2	3	4	5	5	3	4	4	3	3	3	3	3	4	3	3	3	3	3	3	2	3	3	3	2	3	3	3	3	3	4	3	3	3	3	3	3	3	3
3	3	3	4	3	3	4	3	3	3	3	2	3	4	5	5	3	4	4	3	3	3	3	3	4	3	3	3	3	3	3	2	3	3	3	2	3	3	3	3	3	4	3	3	3	3	3	3	3	3
3	3	3	4	3	3	4	3	3	3	3	2	3	4	5	5	3	4	4	3	3	3	3	3	4	3	3	3	3	3	3	2	3	3	3	2	3	3	3	3	3	4	3	3	3	3	3	3	3	3
3	3	3	4	3	3	4	3	3	3	3	2	3	4	5	5	3	4	4	3	3	3	3	3	4	3	3	3	3	3	3	2	3	3	3	2	3	3	3	3	3	4	3	3	3	3	3	3	3	3
3	3	4	3	3	3	4	4	3	3	5	3	2	5	3	3	3	4	2	3	3	3	1	4	5	5	2	3	3	1	5	1	3	3	3	3	2	4	4	3	3	3	5	3	1	4	3	4	2	3
2	4	1	2	2	3	4	4	3	4	4	1	3	3	3	3	4	3	4	3	3	4	3	4	3	4	4	3	3	3	1	2	3	3	2	2	4	4	3	4	2	3	3	1	2	3	3	2	3	3
2	4	1	2	2	3	4	4	3	4	4	1	3	3	3	3	4	3	4	3	3	4	3	4	3	4	4	3	3	3	1	2	3	3	2	2	4	4	3	4	1	3	3	1	2	3	3	2	3	3
2	4	1	2	2	3	4	4	3	4	4	1	3	3	3	3	4	3	4	3	3	4	3	4	3	4	4	3	3	3	1	2	3	3	2	2	4	4	3	4	1	3	3	1	2	3	3	2	3	3
2	4	1	2	2	3	4	4	3	4	4	1	3	3	3	3	4	3	4	3	3	4	3	4	3	4	4	3	3	3	1	2	3	3	2	2	4	4	3	4	1	3	3	1	2	3	3	2	3	3
2	4	1	2	2	3	4	4	3	4	4	1	3	3	3	3	4	3	4	3	3	4	3	4	3	4	4	3	3	3	1	2	3	3	2	2	4	4	3	4	1	3	3	1	2	3	3	2	3	3
3	4	4	5	2	1	3	1	5	1	3	3	3	3	3	3	3	5	3	3	3	3	3	3	3	3	3	2	3	3	4	3	3	3	3	4	3	4	3	3	3	3	3	3	2	3	4	3	3	3
3	4	4	5	2	1	3	1	5	1	3	3	3	3	3	3	3	5	3	3	3	3	3	3	3	3	3	2	3	3	4	3	3	3	3	4	3	4	3	3	3	3	3	3	2	3	4	3	3	3
3	4	4	5	2	1	3	1	5	1	3	3	3	3	3	3	3	5	3	3	3	3	3	3	3	3	3	2	3	3	4	3	3	3	3	4	3	4	3	3	3	3	3	3	2	3	4	3	3	3
3	3	4	5	1	2	2	3	5	4	5	3	3	4	5	5	3	2	3	5	5	3	1	4	3	3	2	1	2	4	4	1	4	2	3	4	3	5	3	4	4	2	5	5	5	5	4	5	5	4
3	3	4	5	1	2	2	3	5	4	5	3	3	4	5	5	3	2	3	5	5	3	1	4	3	3	2	1	2	4	4	1	4	2	3	4	3	5	3	4	4	2	5	5	5	5	4	5	5	4
2	3	4	4	1	3	2	4	2	3	5	2	2	4	3	5	4	3	4	4	4	3	4	3	3	4	2	3	2	1	5	2	2	1	2	3	3	1	2	4	4	1	2	4	4	1	2	3	2	3
4	4	5	5	4	5	5	4	4	4	4	3	4	5	5	5	4	5	2	5	5	2	1	5	3	5	4	1	4	1	1	5	2	5	4	4	5	3	4	5	3	4	5	5	5	5	3	5	4	4
3	4	3	4	3	3	4	4	3	4	4	3	4	3	3	3	2	3	2	3	4	4	3	3	3	3	2	3	3	3	3	3	3	4	2	3	4	3	3	3	3	2	3	4	4	4	4	3	1	3
3	1	3	5	4	1	5	3	4	5	4	1	1	5	5	3	1	3	3	4	4	2	4	5	3	3	5	3	4	1	1	4	2	3	1	2	4	3	1	4	4	4	5	4	4	2	1	3	2	2
2	3	4	5	1	1	5	3	5	5	5	3	4	4	2	5	5	2	1	5	3	5	1	2	4	1	2	5	1	4	4	2	4	1	4	5	3	5	5	5	5	3	3	4	3	3	4	3	2	3
3	2	4	4	1	1	5	4	3	3	4	2	2	4	4	4	2	2	2	3	3	2	1	3	4	3	3	3	1	3	4	4	2	3	1	3	4	2	2	3	4	2	3	3	4	3	2	2	3	2
3	2	4	4	1	1	5	4	3	3	4	2	2	4	4	4	2	2	2	3	3	2	1	3	4	3	1	2	1	1	4	4	2	3	1	3	4	2	2	3	4	2	3	3	4	2	4	2	3	2
3	2	4	4	1	1	5	4	3	3	4	2	2	4	4	4	2	2	2	3	3	2	1	3	4	3	3	3	1	3	4	4	2	3	1	3	4	2	2	3	4	2	3	3	4	3	2	2	3	2
3	2	4	4	1	1	5	4	3	3	4	2	2	4	4	4	2	2	2	3	3	2	1	3	4	3	3	3	1	3	4	4	2	3	1	3	4	2	2	3	4	2	3	3	4	3	2	2	3	2
2	3	2	3	2	3	4	3	3	4	4	1	3	3	4	3	3	3	1	4	4	2	3	4	2	4	3	3	3	2	3	2	1	1	1	1	3	3	4	3	4	4	4	4	3	2	3	3	2	4
2	3	2	4	2	3	2	5	4	4	3	1	2	4	5	4	3	3	2	3	4	3	3	3	4	4	3	3	3	1	2	3	3	1	2	3	4	1	3	4	5	4	4	5	2	2	3	3	3	2
2	1	3	4	2	2	4	4	3	3	2	2	3	4	5	4	3	3	2	3	4	2	3	4	3	4	2	3	3	2	2	4	4	2	3	2	4	2	2	3	4	3	4	4	4	3	3	3	2	3
2	3	2	4	2	3	2	5	4	4	3	1	2	4	5	4	3	2	2	3	4	3	3	3	4	4	3	3	3	1	2	3	3	1	2	3	4	1	3	4	5	4	4	5	2	2	3	3	3	2
3	3	3	4	3	3	4	3	3	3	3	2	3	4	5	3	4	4	3	3	3	3	3	4	3	3	3	3	3	4	2	3	3	3	3	3	3	3	3	3	4	3	3	3	3	3	3	3	3	3
3	4	5	5	1	1	5	3	3	5	5	3	1	5	5	5	1	5	3	5	5	3	3	5	5	5	3	1	5	1	1	5	3	3	4	4	3	3	3	5	3	3	5	5	1	3	5	5	5	3
3	3	3	4	3	2	5	3	3	4	3	3	1	3	4	2	3	4	3	4	4	3	1	4	3	4	4	2	4	2	2	4	2	4	3	3	4	4	2	5	3	4	5	3	4	4	3	4	3	2
3	3	4	4	1	1	3	3	3	4	5	3	3	4	5	5	4	4	4	3	3	1	1	5	5	5	1	3	3	3	2	4	2	3	3	4	3	1	5	4	3	3	5	5	3	3	5	4	5	4
3	1	3	5	1	3	3	3	4	4	5	2	2	4	4	4	3	3	1	4	4	1	1	5	3	5	2	4	3	1	1	4	1	3	4	3	3	1	1	5	3	4	4	5	4	3	1	4	2	2
2	1	3	4	2	2	4	4	3	3	2	2	3	4	5	4	3	3	2	3	4	2	2	4	3	4	2	3	3	2	2	4	4	2	3	2	4	2	2	3	4	3	4	4	4	3	3	3	2	3
4	3	3	3	4	3	4	4	3	4	3	3	3	3	3	3	3	4	2	3	3	3	3	3	3	4	4	3	3	2	3	3	3	3	3	2	3	4	3	3	3	3	3	3	3	3	3	3	3	3
4	3	3	3	4	3	4	4	3	4	3	3	3	3	3	3	3	4	2	3	3	3	3	3	3	4	4	3	3	2	3	3	3	3	3	2	3	4	3	3	3	3	3	3	3	3	3	3	3	3
4	3	3	3	4	3	4	4	3	4	3	3	3	3	3	3	3	4	2	3	3	3	3	3	3	4	4	3	3	2	3	3	3	3	3	2	3	4	3	3	3	3	3	3	3	3	3	3	3	3
3	5	5	5	1	5	2	2	5	3	2	2	2	3	4	5	4	4	3	4	3	4	4	5	2	5	1	1	3	2	2	4	4	1	3	3	1	1	2	3	3	5	2	5	1	1	5	3	5	3
3	3	4	5	1	2	3	3	5	4	5	3	3	4	5	5	3	2	4	5	5	3	1	4	3	3	2	2	4	4	1	4	2	3	4	3	5	3	4	4	2	5	5	5	4	5	5	4	4	3
2	1	2	3	2	2	4	4	3	3	2	2	3	3	3	4	3	3	2	3	3	2	3	3	3	3	2	3	3	3	2	4	4	2	3	2	4	2	2	4	4	3	4	4	4	3	3	3	2	3
2	1	3	4	2	2	4	4	3	3	2	2	3	4	5	4	3	3	2	3	4	2	3	4	3	4	2	3	3	2	2	4	4	2	3	2	4	2	2	3	4	3	4	4	4	3	3	3	2	3
2	1	2	3	2	2	4	4	3	3	2	2	3	3	3	4	3	3	2	3	3	2	3	3	3	3	2	3	3	3	2	4	4	2	3	2	4	2	2	4	4	3	4	4	4	3	3	3	2	3
2	1	2	3	2	2	4	4	3	3	2	2	3	3	3	4	3	3	2	3	3	2	3	3	3	3	2	3	3	3	2	4	4	2	3	2	4	2	2	4	4	3	4	4	4	3	3	3	2	3
2	1	2	3	2	2	4	4	3	3	2	2	3	3	3	4	3	3	2	3	3	2	3	3	3	3	2	3	3	3	2	4	4	2	3	2	4	2	2	4	4	3	4	4	4	3	3	3	2	3
3	3	4	3	3	3	4	3	3	4	5	3	3	4	5	3	2	4	3	3	4	3	2	4	4	4	3	3	3	2	3	3	3	3	3	2	2	4	3	3	4	3	4	4	3	3	3	3	4	3
1	1	3	1	3	5	1	1	1	1	1	3	5	1	1	1	5	1	5	1	3	3	5	1	3	3	5	1	3	2	3	3	1	3	3	1	3	3	1	2	2	1	3	1	1	1	1	1	1	3
3	1	1	1	5	1	2	3	1	1	2	3	1	1	1	1	1	2	3	1	1	2	2	1	1	1	4	2	1	3	4	4	3	3	1	1	1	4	2	1	3	1	2	3	2	2	3	4	4	2
5	3	5	5	1	1	5	4	3	5	5	5	1	5	5	5	3	4	1	4	5	1	1	5	5	5	1	3	3	1	3	5	1	3	3	5	5	1	3	5	3	3	5	5	4	5	3	4	4	2
1	3	1	3	5	3	3	3	3	3	3	3	3	3	3	3	3	3	1	3	3	3	3	3	4	3	5	3	3	3	3	3	3	1	3	3	3	3	3	3	3	3	2	4	5	1	3	3	3	3
2	3	2	3	5	3	3	3	3	3	3	3	3	3	3	3	3	3	2	3	3	3	3	3	4	3	5	3	3	3	3	3	3	1	3	3	3	3	3	3	3	3	2	4	5	1	3	3	3	3
2	3	2	3	5	3	3	3	3	3	3	3	3	3	3	3	3	3	2	3	3	3	3	3	4	3	5	3	3	3	3	3	3	1	3	3	3	3	3	3	3	3	2	4	5	1	3	3	3	3
2	3	2	3	5	3	3	3	3	3	3	3	3	3	3	3	3	3	2	3	3	3	3	3	4	3	5	3	3	3	3	3	3	1	3	3	3	3	3	3	3	3	2	4	5	1	3	3	3	3
2	1	4	4	3	2	2	3	3	3	3	2	3	4	4	4	3	3	3	3	3	2	3	4	4	4	2	3	3	3	2	3	3	3	3	4	3	4	3	3	3	3	3	2	3	3	4	4	3	3
5	2	3	3	2	3	5	3	4	5	5	3	4	4	4	3	2	3	2	4	5	3	1	5	5	4	3	2	3	2	2	4	2	5	3	4	4	3	2	5	3	3	4	4	5	3	5	4	3	2
2	1	4	4	3	2	2	3	3	3	3	2	3	4	4	4	3	3	3	3	3	2	3	4	4	4	2	3	3	3	2	3	3	3	3	4	3	4	3	3	3	3	3	2	3	3	4	4	3	3
5	2	3	3	2	3	5	3	4	5	5	3	4	4	4	3	2	3	2	4	5	3	1	5	5	4	3	2	3	2	2	4	2	5	3	4	4	3	2	5	3	3	4	4	5	3	5	4	3	2
2	1	4	4	3	2	2	3	3	3	3	2	3	4	4	4	3	3	3	3	3	2	3	4	4	4	2	3	3	3	2	3	3	3	3	4	3	4	3	3	3	3	3	2	3	3	4	4	3	3
5	2	3	3	2	3	5	3	4	5	5	3	4	4	4	3	2	3	2	4	5	3	1	5	5	4	3	2	3	2	2	4	2	5	3	4	4	3	2	5	3	3	4	4	5	3	5	4	3	2
[truncated: 42 more columns]
